# Supplementary material for: Native and Alien Antarctic Grasses as a Habitat for Fungi
Source: Int J Mol Sci. 2024 Aug 3;25(15):8475. doi: 10.3390/ijms25158475 (PMC11313430; doi:10.3390/ijms25158475)
Supplement: Supplementary file 1 [file ijms-25-08475-s001.zip]

Archive with 1 entries (1 files):
- ijms-3128117-supplementary.pdf
